# Supplementary material for: Global analysis of HLA-A2 restricted MAGE-A3 tumor antigen epitopes and corresponding TCRs in non-small cell lung cancer
Source: Theranostics. 2023 Aug 6;13(13):4449–68. doi: 10.7150/thno.84710 (PMC10465222; doi:10.7150/thno.84710)
Supplement: Supplementary file 2 — Supplementary figures and tables. [file thnov13p4449s2.zip]

Archive with 27 entries (26 files):
- Supplementary files/
- Supplementary files/Table S3.xls
- __MACOSX/Supplementary files/._Table S3.xls
- Supplementary files/.DS_Store
- __MACOSX/Supplementary files/._.DS_Store
- Supplementary files/Table S2.xls
- __MACOSX/Supplementary files/._Table S2.xls
- Supplementary files/Table S1.xls
- __MACOSX/Supplementary files/._Table S1.xls
- Supplementary files/Table S5.xlsx
- __MACOSX/Supplementary files/._Table S5.xlsx
- Supplementary files/Table S4.xlsx
- __MACOSX/Supplementary files/._Table S4.xlsx
- Supplementary files/Figure S1.pdf
- __MACOSX/Supplementary files/._Figure S1.pdf
- Supplementary files/Raw imaging for Western blots.pdf
- __MACOSX/Supplementary files/._Raw imaging for Western blots.pdf
- Supplementary files/Figure S2.pdf
- __MACOSX/Supplementary files/._Figure S2.pdf
- Supplementary files/Figure S3.pdf
- __MACOSX/Supplementary files/._Figure S3.pdf
- Supplementary files/Figure S6.pdf
- __MACOSX/Supplementary files/._Figure S6.pdf
- Supplementary files/Figure S4.pdf
- __MACOSX/Supplementary files/._Figure S4.pdf
- Supplementary files/Figure S5.pdf
- __MACOSX/Supplementary files/._Figure S5.pdf
