# Supplementary material for: Global analysis of HLA-A2 restricted MAGE-A3 tumor antigen epitopes and corresponding TCRs in non-small cell lung cancer
Source: Theranostics. 2023 Aug 6;13(13):4449–68. doi: 10.7150/thno.84710 (PMC10465222; doi:10.7150/thno.84710)
Supplement: Supplementary file 2 — Supplementary figures and tables. [file thnov13p4449s2.zip › Supplementary files/Table S3.xls]

## Sheet: 详细病理资料
Table S3: Clinical features of the LUSC tissue microarray
Organization type	Tissue coding	Surgical organ	Sex	Age	Pathological type	Pathological grade	Total lymph nodes	Positive number	T	N	M	Clinical stage of AJCC 7th
Cancer and paracancerous	E05A0795	lung	man	69	LUSC	Ⅱgrade	18	0	T1a	N0	M0	1A stage
Cancer and paracancerous	E05A0944	lung	man	69	LUSC	Ⅱgrade	13	0	T1a	N0	M0	1A stage
Cancer and paracancerous	E05A1032	lung	man	74	LUSC	Ⅱgrade		0	T1a	N0	M0	1A stage
Cancer and paracancerous	CRsLug0903A0653	lung	man	67	LUSC	Ⅱ-Ⅲgrade	19	0	T1b	N0	M0	1A stage
Cancer and paracancerous	CRsLug0904A0685	lung	woman	54	LUSC	Ⅱgrade	9	0	T1b	N0	M0	1A stage
Cancer and paracancerous	CRsLug0905A0697	lung	man	55	LUSC	Ⅲgrade	12	0	T1b	N0	M0	1A stage
Cancer and paracancerous	E05A0822	lung	man	64	LUSC	Ⅱgrade	11	0	T1b	N0	M0	1A stage
Cancer and paracancerous	E05A0826	lung	man	57	LUSC	Ⅱgrade	17	0	T1b	N0	M0	1A stage
Cancer and paracancerous	E05A0986	lung	man	49	LUSC	Ⅲgrade		0	T1b	N0	M0	1A stage
Cancer and paracancerous	CRsLug0902A0643	lung	man	42	LUSC	Ⅱgrade	4	0	T2a	N0	M0	1B stage
Cancer and paracancerous	CRsLug0902A0649	lung	man	54	LUSC	Ⅲgrade	4	0	T2a	N0	M0	1B stage
Cancer and paracancerous	CRsLug0906A0717	lung	man	53	LUSC	Ⅱgrade	11	0	T2a	N0	M0	1B stage
Cancer and paracancerous	CRsLug0907A0736	lung	man	64	LUSC	Ⅱgrade	7	0	T2a	N0	M0	1B stage
Cancer and paracancerous	E05A0774	lung	man	59	LUSC	Ⅱgrade	20	0	T2a	N0	M0	1B stage
Cancer and paracancerous	E05A0776	lung	man	66	LUSC	Ⅱ-Ⅲgrade	19	0	T2a	N0	M0	1B stage
Cancer and paracancerous	E05A0786	lung	man	81	LUSC	Ⅱgrade	15	0	T2a	N0	M0	1B stage
Cancer and paracancerous	E05A0798	lung	man	69	LUSC	Ⅲgrade	13	0	T2a	N0	M0	1B stage
Cancer and paracancerous	E05A0813	lung	man	65	LUSC	Ⅲgrade	12	0	T2a	N0	M0	1B stage
Cancer and paracancerous	E05A0961	lung	man	72	LUSC	Ⅱgrade		0	T2a	N0	M0	1B stage
Cancer and paracancerous	E05A0965	lung	man	80	LUSC	Ⅰgrade		0	T2a	N0	M0	1B stage
Cancer and paracancerous	E05A0980	lung	man	55	LUSC	Ⅱgrade		0	T2a	N0	M0	1B stage
Cancer and paracancerous	E05A1011	lung	man	52	LUSC	Ⅱgrade	5	0	T2a	N0	M0	1B stage
Cancer and paracancerous	E05A1019	lung	man	60	LUSC	Ⅱgrade	19	0	T2a	N0	M0	1B stage
Cancer and paracancerous	CRsLug0904A0692	lung	man	59	LUSC	Ⅱgrade	13	0	T2b	N0	M0	2A stage
Cancer and paracancerous	E05A0743	lung	man	73	LUSC	Ⅱgrade	13	0	T2b	N0	M0	2A stage
Cancer and paracancerous	E05A0812	lung	man	59	LUSC	Ⅱgrade	13	0	T2b	N0	M0	2A stage
Cancer and paracancerous	E05A0821	lung	man	67	LUSC	Ⅱgrade	4	0	T2b	N0	M0	2A stage
Cancer and paracancerous	E05A1008	lung	man	65	LUSC	Ⅱgrade	16	0	T2b	N0	M0	2A stage
Cancer and paracancerous	E05A0750	lung	man	65	LUSC	Ⅱgrade	20	1	T2a	N1	M0	2A stage
Cancer and paracancerous	E05A0775	lung	man	49	LUSC	Ⅰgrade	4	3	T2a	N1	M0	2A stage
Cancer and paracancerous	E05A0803	lung	man	54	LUSC	Ⅱgrade	7	2	T2a	N1	M0	2A stage
Cancer and paracancerous	E05A0955	lung	man	56	LUSC	Ⅲgrade			T2a	N1	M0	2A stage
Cancer and paracancerous	E05A0958	lung	man	56	LUSC	Ⅱgrade			T2a	N1	M0	2A stage
Cancer and paracancerous	E05A0967	lung	man	43	LUSC	Ⅱgrade			T2a	N1	M0	2A stage
Cancer and paracancerous	E05A0971	lung	man	59	LUSC	Ⅱgrade			T2a	N1	M0	2A stage
Cancer and paracancerous	E05A0973	lung	woman	65	LUSC	Ⅱgrade			T2a	N1	M0	2A stage
Cancer and paracancerous	CRsLug0903A0655	lung	man	67	LUSC	Ⅱgrade	26	0	T3	N0	M0	2B stage
Cancer and paracancerous	CRsLug0905A0698	lung	man	70	LUSC	Ⅱgrade	6	0	T3	N0	M0	2B stage
Cancer and paracancerous	E05A0807	lung	man	67	LUSC	Ⅱgrade	1	0	T3	N0	M0	2B stage
Cancer and paracancerous	E05A0811	lung	man	68	LUSC	Ⅱgrade	6	0	T3	N0	M0	2B stage
Cancer and paracancerous	E05A0832	lung	man	53	LUSC	Ⅱ-Ⅲgrade	25	0	T3	N0	M0	2B stage
Cancer and paracancerous	E05A1002	lung	man	57	LUSC	Ⅱgrade	16	0	T3	N0	M0	2B stage
Cancer and paracancerous	ZRsLug0606A0169	lung	man	59	LUSC	Ⅱgrade	7	3	T2b	N1	M0	2B stage
Cancer and paracancerous	RRsLug0812A0611	lung	man	74	LUSC	Ⅲgrade	29	4	T2b	N1	M0	2B stage
Cancer and paracancerous	E05A0960	lung	man	59	LUSC	Ⅱgrade			T2b	N1	M0	2B stage
Cancer and paracancerous	E05A0985	lung	man	68	LUSC	Ⅰ-Ⅱgrade			T2b	N1	M0	2B stage
Cancer and paracancerous	E05A2606	lung	man	63	LUSC	Ⅱgrade	25	0	T4	N0	M0	3A stage
Cancer and paracancerous	RRsLug0807A0547	lung	man	68	LUSC	Ⅲgrade	20	1	T3	N1	M0	3A stage
Cancer and paracancerous	E05A0791	lung	man	72	LUSC	Ⅱ-Ⅲgrade	27	4	T3	N1	M0	3A stage
Cancer and paracancerous	E05A0808	lung	man	63	LUSC	Ⅲgrade	10	1	T3	N1	M0	3A stage
Cancer and paracancerous	E05A0947	lung	man	58	LUSC	Ⅱgrade	28	2	T3	N1	M0	3A stage
Cancer and paracancerous	E05A0954	lung	man	63	LUSC	Ⅱgrade			T3	N1	M0	3A stage
Cancer and paracancerous	E05A0957	lung	man	71	LUSC	Ⅲgrade			T3	N1	M0	3A stage
Cancer and paracancerous	E05A0959	lung	woman	74	LUSC	Ⅲgrade			T3	N1	M0	3A stage
Cancer and paracancerous	E05A0964	lung	man	52	LUSC	Ⅱgrade			T3	N1	M0	3A stage
Cancer and paracancerous	E05A0974	lung	man	62	LUSC	Ⅱgrade			T3	N1	M0	3A stage
Cancer and paracancerous	E05A0975	lung	man	52	LUSC	Ⅱgrade			T3	N1	M0	3A stage
Cancer and paracancerous	E05A0978	lung	man	68	LUSC	Ⅲgrade			T3	N1	M0	3A stage
Cancer and paracancerous	E05A0983	lung	man	51	LUSC	Ⅰ-Ⅱgrade			T3	N1	M0	3A stage
Cancer and paracancerous	E05A0987	lung	man	55	LUSC	Ⅱgrade			T3	N1	M0	3A stage
Cancer and paracancerous	E05A0988	lung	man	60	LUSC	Ⅲgrade			T3	N1	M0	3A stage
Cancer and paracancerous	E05A1680	lung	man	62	LUSC	Ⅰ-Ⅱgrade	16	1	T3	N1	M0	3A stage
Cancer and paracancerous	E05A1812	lung	woman	56	LUSC	Ⅱ-Ⅲgrade	26	1	T3	N1	M0	3A stage
Cancer and paracancerous	E05A2273	lung	man	53	LUSC	Ⅲgrade	23	3	T3	N1	M0	3A stage
Cancer and paracancerous	E05A2275	lung	man	72	LUSC	Ⅲgrade	12	3	T3	N1	M0	3A stage
Cancer and paracancerous	RRsLug0906A0723	lung	man	55	LUSC	Ⅱ-Ⅲgrade	30	3	T1b	N2	M0	3A stage
Cancer and paracancerous	RRsLug0706A0344	lung	man	63	LUSC	Ⅰ-Ⅱgrade	9	4	T2a	N2	M0	3A stage
Cancer and paracancerous	RRsLug0906A0727	lung	man	70	LUSC	Ⅲgrade	8	5	T2a	N2	M0	3A stage
Cancer and paracancerous	E05A0769	lung	man	53	LUSC	Ⅱgrade	16	4	T4	N2	M0	3B stage
Cancer and paracancerous	RRsLug0706A0337	lung	man	63	LUSC	Ⅱ-Ⅲgrade	14	8	T2a	N3	M0	3B stage
Cancer and paracancerous	RRsLug0805A0518	lung	man	55	LUSC	Ⅱgrade	2	1	T4	N1	M1b	4 stage
Cancer and paracancerous	RRsLug0901A0615	lung	man	53	LUSC	Ⅱgrade	2	0	T1	N0	M1a	4 stage
Cancer and paracancerous	E05A1728	lung	man	71	LUSC	Ⅱ-Ⅲgrade			？	？	M1b	4 stage
Cancer and paracancerous	E05A1826	lung	man	65	LUSC	Ⅲgrade	28	2	？	？	M1b	4 stage
Cancer and paracancerous	E05A2266	lung	man	62	LUSC	Ⅱgrade	2	0	T3	N0	M1b	4 stage
