# Supplementary material for: Global analysis of HLA-A2 restricted MAGE-A3 tumor antigen epitopes and corresponding TCRs in non-small cell lung cancer
Source: Theranostics. 2023 Aug 6;13(13):4449–68. doi: 10.7150/thno.84710 (PMC10465222; doi:10.7150/thno.84710)
Supplement: Supplementary file 2 — Supplementary figures and tables. [file thnov13p4449s2.zip › Supplementary files/Table S2.xls]

## Sheet: LUAD
Table S2: Clinical features of the LUAD tissue microarray
Organization type	Tissue coding	Surgical organ	Sex	Age	Pathological type	Pathological grade	Total lymph nodes	Positive number	T	N	M	Clinical stage of AJCC 7th
Cancer and paracancerous	E05A0166	lung	woman	53	LUAD, partial bronchioloalveolar carcinoma	Ⅱgrade	11	0	T1a	N0	M0	1A stage
Cancer and paracancerous	E05A0732	lung	man	67	LUAD, partial mucinous adenocarcinoma	Ⅱ-Ⅲgrade	5	0	T1a	N0	M0	1A stage
Cancer and paracancerous	E05A0751	lung	man	73	LUAD	Ⅱgrade	7	0	T1a	N0	M0	1A stage
Cancer and paracancerous	E05A0755	lung	man	70	Bronchioloalveolar carcinoma	Ⅰ-Ⅱgrade	4	0	T1a	N0	M0	1A stage
Cancer and paracancerous	E05A0759	lung	woman	69	LUAD	Ⅰ-Ⅱgrade	10	0	T1a	N0	M0	1A stage
Cancer and paracancerous	E05A1034	lung	man	73	LUAD	Ⅰ-Ⅱgrade		0	T1a	N0	M0	1A stage
Cancer and paracancerous	E05A0730	lung	woman	61	LUAD, partial bronchioloalveolar carcinoma	Ⅱgrade	18	0	T1b	N0	M0	1A stage
Cancer and paracancerous	E05A0765	lung	woman	70	Bronchioloalveolar carcinoma	Ⅱgrade	3	0	T1b	N0	M0	1A stage
Cancer and paracancerous	E05A0797	lung	man	54	LUAD	Ⅱgrade	9	0	T1b	N0	M0	1A stage
Cancer and paracancerous	E05A0829	lung	man	68	Bronchioloalveolar carcinoma	Ⅰ-Ⅲgrade	9	0	T1b	N0	M0	1A stage
Cancer and paracancerous	E05A0834	lung	woman	40	LUAD	Ⅰ-Ⅲgrade	12	0	T1b	N0	M0	1A stage
Cancer and paracancerous	E05A0989	lung	man	51	Bronchioloalveolar carcinoma	Ⅱgrade		0	T1b	N0	M0	1A stage
Cancer and paracancerous	E05A1014	lung	man	59	LUAD	Ⅱgrade	18	0	T1b	N0	M0	1A stage
Cancer and paracancerous	E05A0017	lung	woman	68	LUAD	Ⅱgrade	9	0	T2a	N0	M0	1B stage
Cancer and paracancerous	E05A0152	lung	man	52	LUAD	Ⅱ-Ⅲgrade	32	0	T2a	N0	M0	1B stage
Cancer and paracancerous	E05A0158	lung	man	63	LUAD	Ⅱgrade	12	0	T2a	N0	M0	1B stage
Cancer and paracancerous	E05A0424	lung	man	65	LUAD	Ⅱ-Ⅲgrade	7	0	T2a	N0	M0	1B stage
Cancer and paracancerous	E05A0737	lung	man	54	LUAD	Ⅱ-Ⅲgrade	2	0	T2a	N0	M0	1B stage
Cancer and paracancerous	E05A0741	lung	woman	72	LUAD	Ⅰ-Ⅱgrade	2	0	T2a	N0	M0	1B stage
Cancer and paracancerous	E05A0744	lung	woman	64	LUAD	Ⅱgrade	6	0	T2a	N0	M0	1B stage
Cancer and paracancerous	E05A0746	lung	man	72	LUAD	Ⅱgrade	5	0	T2a	N0	M0	1B stage
Cancer and paracancerous	E05A0770	lung	woman	63	LUAD	Ⅱ-Ⅲgrade	10	0	T2a	N0	M0	1B stage
Cancer and paracancerous	E05A0799	lung	man	74	LUAD	Ⅱgrade	5	0	T2a	N0	M0	1B stage
Cancer and paracancerous	E05A0815	lung	woman	38	LUAD, partial bronchioloalveolar carcinoma	Ⅰ-Ⅱgrade	9	0	T2a	N0	M0	1B stage
Cancer and paracancerous	E05A0820	lung	woman	49	LUAD	Ⅲgrade	21	0	T2a	N0	M0	1B stage
Cancer and paracancerous	E05A0970	lung	woman	60	LUAD	Ⅱgrade		0	T2a	N0	M0	1B stage
Cancer and paracancerous	E05A1007	lung	man	35	LUAD	Ⅰ-Ⅲgrade	14	0	T2a	N0	M0	1B stage
Cancer and paracancerous	E05A1009	lung	man	63	LUAD	Ⅱgrade	19	0	T2a	N0	M0	1B stage
Cancer and paracancerous	E05A1010	lung	woman	61	LUAD	Ⅱ-Ⅲgrade	17	0	T2a	N0	M0	1B stage
Cancer and paracancerous	E05A1013	lung	——	64	LUAD	Ⅱgrade	6	0	T2a	N0	M0	1B stage
Cancer and paracancerous	E05A1015	lung	woman	45	LUAD, partial bronchioloalveolar carcinoma	Ⅰ-Ⅱgrade	6	0	T2a	N0	M0	1B stage
Cancer and paracancerous	E05A1023	lung	woman	64	LUAD, partial bronchioloalveolar carcinoma	Ⅰ-Ⅱgrade	2	0	T2a	N0	M0	1B stage
Cancer and paracancerous	E05A1029	lung	woman	45	LUAD	Ⅱgrade	3	0	T2a	N0	M0	1B stage
Cancer and paracancerous	E05A0800	lung	woman	45	LUAD	Ⅱ-Ⅲgrade	6	0	T2b	N0	M0	2A stage
Cancer and paracancerous	E05A0979	lung	woman	63	LUAD	Ⅱgrade		0	T2b	N0	M0	2A stage
Cancer and paracancerous	E05A1016	lung	man	49	LUAD	Ⅱgrade	11	0	T2b	N0	M0	2A stage
Cancer and paracancerous	E05A1026	lung	man	77	LUAD	Ⅲgrade	4	0	T2b	N0	M0	2A stage
Cancer and paracancerous	E05A0739	lung	man	60	LUAD	Ⅱ-Ⅲgrade	4	1	T1b	N1	M0	2A stage
Cancer and paracancerous	E05A0790	lung	man	47	LUAD	Ⅱ-Ⅲgrade	1	1	T2a	N1	M0	2A stage
Cancer and paracancerous	E05A0950	lung	woman	52	LUAD	Ⅱgrade	5	5	T2a	N1	M0	2A stage
Cancer and paracancerous	E05A0956	lung	man	56	LUAD	Ⅱ-Ⅲgrade			T2a	N1	M0	2A stage
Cancer and paracancerous	E05A0962	lung	man	60	LUAD	Ⅱgrade			T2a	N1	M0	2A stage
Cancer and paracancerous	E05A0981	lung	woman	66	LUAD	Ⅱgrade			T2a	N1	M0	2A stage
Cancer and paracancerous	E05A0990	lung	woman	63	LUAD, partial papillary adenocarcinoma	Ⅱgrade			T2a	N1	M0	2A stage
Cancer and paracancerous	E05A0101	lung	woman	76	LUAD	Ⅱgrade	3	0	T3	N0	M0	2B stage
Cancer and paracancerous	E05A0781	lung	woman	64	LUAD, partial bronchioloalveolar carcinoma	Ⅱgrade	15	0	T3	N0	M0	2B stage
Cancer and paracancerous	E05A0784	lung	woman	59	LUAD, partial bronchioloalveolar carcinoma	Ⅱgrade	5	0	T3	N0	M0	2B stage
Cancer and paracancerous	E05A0157	lung	woman	65	LUAD	Ⅱ-Ⅲgrade	14	2	T2b	N1	M0	2B stage
Cancer and paracancerous	E05A0969	lung	woman	58	LUAD	Ⅱgrade			T3	N1	M0	3A stage
Cancer and paracancerous	E05A0991	lung	woman	59	Bronchioloalveolar carcinoma	Ⅱgrade			T3	N1	M0	3A stage
Cancer and paracancerous	E05A1186	lung	woman	65	LUAD	Ⅱgrade	6	4	T3	N1	M0	3A stage
Cancer and paracancerous	E05A2193	lung	man	48	LUAD	Ⅱ-Ⅲgrade	8	1	T3	N1	M0	3A stage
Cancer and paracancerous	E05A0018	lung	man	56	LUAD	Ⅱgrade	6	5	T1b	N2	M0	3A stage
Cancer and paracancerous	E05A0724	lung	woman	62	LUAD	Ⅰ-Ⅱgrade	15	3	T2a	N2	M0	3A stage
Cancer and paracancerous	E05A0943	lung	man	60	LUAD	Ⅱgrade	23	4	T2b	N2	M0	3A stage
Cancer and paracancerous	E05A0771	lung	man	65	LUAD	Ⅱgrade	5	4	T3	N2	M0	3A stage
Cancer and paracancerous	E05A0254	lung	man	50	LUAD	Ⅱgrade	9	9	T4	N2	M0	3B stage
Cancer and paracancerous	E05A0817	lung	man	68	LUAD	Ⅱ-Ⅲgrade	14	3	T3	Nx	M0	3 stage
Cancer and paracancerous	E05A0828	lung	man	58	LUAD	Ⅱgrade	17	2	T3	Nx	M0	3 stage
Cancer and paracancerous	E05A1932	lung	man	61	LUAD	Ⅱgrade	8	6	T3	Nx	M0	3 stage
Cancer and paracancerous	E05A2836	lung	man	42	LUAD	Ⅱ-Ⅲgrade	16	12	T3	N3	M0	3B stage
Cancer and paracancerous	E05A2838	lung	man	64	LUAD	Ⅱ-Ⅲgrade	19	14	T3	N3	M0	3B stage
Cancer and paracancerous	E05A2852	lung	man	45	LUAD	Ⅲgrade	14	8	T3	N3	M0	3B stage
Cancer and paracancerous	E05A2861	lung	man	59	LUAD	Ⅱgrade	15	14	T3	N3	M0	3B stage
Cancer and paracancerous	E05A2868	lung	man	55	LUAD	Ⅱgrade	16	12	T3	N3	M0	3B stage
Cancer and paracancerous	E05A2869	lung	man	48	LUAD	Ⅱgrade	13	10	T3	N3	M0	3B stage
Cancer and paracancerous	E05A2879	lung	man	63	LUAD	Ⅱgrade	14	8	T3	N3	M0	3B stage
Cancer and paracancerous	E05A2883	lung	man	59	LUAD	Ⅱgrade	13	8	T3	N3	M0	3B stage
Cancer and paracancerous	E05A2885	lung	man	59	LUAD	Ⅲgrade	18	15	T3	N3	M0	3B stage
Cancer and paracancerous	E05A2890	lung	woman	73	LUAD	Ⅱ-Ⅲgrade	17	14	T3	N3	M0	3B stage
Cancer and paracancerous	E05A2896	lung	man	71	LUAD	Ⅱgrade	13	9	T3	N3	M0	3B stage
Cancer and paracancerous	E05A2898	lung	woman	40	LUAD	Ⅱ-Ⅲgrade	17	12	T3	N3	M0	3B stage
Cancer and paracancerous	E05A2904	lung	woman	73	LUAD	Ⅱ-Ⅲgrade	14	12	T3	N3	M0	3B stage
Cancer and paracancerous	E05A0097	lung	woman	44	LUAD	Ⅱ-Ⅲgrade	2	0	T2a	N0	M1b	4 stage
Cancer and paracancerous	E05A0952	lung	man	69	LUAD	Ⅱ-Ⅲgrade	10	10	T3	N2	M1b	4 stage
