# Supplementary material for: Global analysis of HLA-A2 restricted MAGE-A3 tumor antigen epitopes and corresponding TCRs in non-small cell lung cancer
Source: Theranostics. 2023 Aug 6;13(13):4449–68. doi: 10.7150/thno.84710 (PMC10465222; doi:10.7150/thno.84710)
Supplement: Supplementary file 2 — Supplementary figures and tables. [file thnov13p4449s2.zip › Supplementary files/Table S1.xls]

## Sheet: Sheet1
Table S1 Participants information of NSCLC cohort
Donor code	Hospital Admission number	HLA-A2	Sex	Age	Pathological grade	TNM stage
N01	505346	Yes	man	68	LUAD	T4N3M1c
N03	425590	Yes	man	66	NA	T1aN2M0
N07	235479	Yes	woman	70	NA	cT2aN1M1c
N10	477058	Yes	woman	72	LUAD	T2aN0M0
N12	537464	Yes	woman	57	LUAD	cT2aN3M1b
N20	551586	Yes	man	82	LUSC	T2aN1M0
N21	536081	Yes	NA	NA	NA	NA
N22	455509	Yes	man	/74	NA	T2aN1M1b
N23	564732	Yes	woman	63	LUAD	pT1aN0M0
N24	430007	Yes	man	59	LUAD	rT3N2M1a
N31	524728	Yes	man	48	LUAD	cT3N2M1c
N32	220914	Yes	woman	74	LUAD	pT1aN0M0
N33	576689	Yes	NA	NA	NA	NA
N34	571042	Yes	man	62	LUSC	cT3N3M1b
N35	574222	Yes	woman	32	LUAD	cT4N3M1
N39	578764	Yes	man	74	LUAD	T3N2M1a
N40	414396	Yes	woman	68	LUAD	T2aN2M0
N42	281060	Yes	woman	68	NA	cT4N2M0
N47	548411	Yes	man	49	LUAD	T3N2M0
N50	323718	Yes	man	72	LUAD	pT1bN0M0
N53	351897	Yes	woman	70	LUAD	pT3N2M1b
N63	617144	Yes	man	73	LUSC	cT4N3M0
N69	637216	Yes	man	57	LUAD	pT4N3M1
N71	633109	Yes	man	66	LUSC	pT4N3M1b
N74	636664	Yes	man	81	LUSC	cT4N3M1c
