# Supplementary material for: Global analysis of HLA-A2 restricted MAGE-A3 tumor antigen epitopes and corresponding TCRs in non-small cell lung cancer
Source: Theranostics. 2023 Aug 6;13(13):4449–68. doi: 10.7150/thno.84710 (PMC10465222; doi:10.7150/thno.84710)
Supplement: Supplementary file 2 — Supplementary figures and tables. [file thnov13p4449s2.zip › Supplementary files/Table S5.xlsx]

## Sheet: Table S5
Table S5: List of gene panels for calculating functional scores for CD8 T cell clusters defined by scRNA-Seq data
Gene Set	Genes
Cytotoxic effector pathway	EOMES,TBX21,GZMB,PRF1,FASL,GZMH,GZMA
CD8 T terminal differentiation	TIGIT,PDCD1,CD274,CTLA4,LAG3,HAVCR2,CD244,CD160
Type I interferon response	IRF1,IFIH1,IFITM3,DDX58,IFI44L,IFI6,IFITM2,NAMPT,OASL,RTP4,TREX1,ADA R,FAM46C,LY6E,MCOLN2,APOBEC3G,IL15,ISG15,MX1,TLR3
Type II interferon response	IFNG,CXCL9,CXCL10,STAT1,MHC I,MHC II,PD-L1,P21,C-MYC,SMAD7,IRF1
G1/S	BRCA1,BRCA2,CCNE1,CCNE2,CCNG2,CDC25A,CDC45,CDC6,CDKN1A,CDKN2 C,CDKN3,DHFR,E2F1,E2F5,H1F0,H1FNT,H1FOO,H1FX,H2AFB1,H2AFB2,H2A FB3,H2AFJ,H2AFV,H2AFVP1,H2AFX,H2AFY,H2AFY2,H2AFZ,H2AFZP1,H2AFZ P2,H2AFZP3,H2AFZP4,H2AFZP5,H2AFZP6,H2BFM,H2BFS,H2BFWT,H2BFXP, H3F3A,H3F3AP1,H3F3AP2,H3F3B,H3F3C,HIST1H1A,HIST1H1B,HIST1H1C,HI ST1H1D,HIST1H1E,HIST1H1PS1,HIST1H1PS2,HIST1H1T,HIST1H2AA,HIST1H 2AB,HIST1H2AC,HIST1H2A…
G2/M	AURKA,BIRC5,BUB1,BUB1B,CCNA2,CCNB1,CCNB2,CCNF,CDC20,CDC25B,CD C25C,CDK1,CDKN2D,CENPA,CENPF,CKS2,KIF20A,PLK1,RACGAP1,TOP2A
Naïve T	SELL,LEF1,CCR7,TCF7
Proliferation	BRCA1,BRCA2,CCNE1,CCNE2,CCNG2,CDC25A,CDC45,CDC6,CDKN1A,CDKN2 C,CDKN3,DHFR,E2F1,E2F5,H1F0,H1FNT,H1FOO,H1FX,H2AFB1,H2AFB2,H2A FB3,H2AFJ,H2AFV,H2AFVP1,H2AFX,H2AFY,H2AFY2,H2AFZ,H2AFZP1,H2AFZ P2,H2AFZP3,H2AFZP4,H2AFZP5,H2AFZP6,H2BFM,H2BFS,H2BFWT,H2BFXP, H3F3A,H3F3AP1,H3F3AP2,H3F3B,H3F3C,HIST1H1A,HIST1H1B,HIST1H1C,HI ST1H1D,HIST1H1E,HIST1H1PS1,HIST1H1PS2,HIST1H1T,HIST1H2AA,HIST1H 2AB,HIST1H2AC,HIST1H2A…
Activation and cytotoxicity	EOMES,TBX21,GZMB,PRF1,FASL,GZMH,GZMA,TIGIT,PDCD1,CD274,CTLA4,L AG3,HAVCR2,CD244,CD160,CD69,CCR7,CD27,BTLA,CD40LG,IL2RA,CD3E,CD 47,EOMES,GNLY,GZMA,GZMB,PRF1,IFNG,CD8A,CD8B,CD95L,LAMP1,LAG3, CTLA4,HLA-DRA,TNFRSF4,ICOS,TNFRSF9,TNFRSF18
