# Supplementary material for: Global analysis of HLA-A2 restricted MAGE-A3 tumor antigen epitopes and corresponding TCRs in non-small cell lung cancer
Source: Theranostics. 2023 Aug 6;13(13):4449–68. doi: 10.7150/thno.84710 (PMC10465222; doi:10.7150/thno.84710)
Supplement: Supplementary file 2 — Supplementary figures and tables. [file thnov13p4449s2.zip › Supplementary files/Table S4.xlsx]

## Sheet: Table S4
Table S4: Top 10 marker genes of CD8 T cell subtypes from scRNA-Seq, Related to Fig. 4.
gene	p_val	avg_log2FC	pct.1	pct.2	p_val_adj	cluster
TMSB10	1.16623e-128	0.540648	1	0.994	1.97152e-124	0
IL32	2.85157e-100	0.710275	0.999	0.933	4.82057e-96	0
GZMB	2.27378e-97	0.800453	0.837	0.456	3.84382e-93	0
CD52	1.09068e-91	0.711543	0.977	0.798	1.84379e-87	0
SH3BGRL3	3.95264e-91	0.586887	0.999	0.922	6.68194e-87	0
COTL1	1.41432e-76	0.618208	0.972	0.772	2.39092e-72	0
GZMA	6.09264e-76	0.617035	0.94	0.618	1.02996e-71	0
CAPG	8.56027e-75	0.676675	0.833	0.52	1.44711e-70	0
IFITM2	2.63629e-72	0.611485	0.982	0.896	4.45665e-68	0
IFITM1	1.89736e-71	0.643928	0.986	0.877	3.20749e-67	0
ACTG1	6.27201e-71	0.608133	0.992	0.883	1.06028e-66	0
ACTB	1.73468e-68	0.555906	0.999	0.976	2.93248e-64	0
CD7	8.24736e-68	0.538203	0.993	0.868	1.39422e-63	0
HCST	3.36349e-67	0.570639	0.941	0.698	5.68599e-63	0
SIRPG	6.573e-57	0.562414	0.552	0.296	1.11117e-52	0
HAVCR2	2.83864e-50	0.541438	0.409	0.195	4.79872e-46	0
LGALS1	9.48959e-50	0.52541	0.946	0.701	1.60421e-45	0
NCF4	2.40656e-35	0.528642	0.479	0.286	4.06829e-31	0
MT1X	2.6646e-09	0.540374	0.391	0.296	4.5045e-05	0
MT2A	2.29914e-07	0.693313	0.746	0.622	0.0038867	0
RPS28	3.14522e-210	0.589171	1	0.995	5.31699e-206	1
RPS4Y1	6.28286e-167	1.21776	0.937	0.588	1.06212e-162	1
EEF1D	1.5753e-111	0.643975	0.989	0.97	2.66305e-107	1
SARAF	9.81999e-99	0.695518	0.959	0.913	1.66007e-94	1
DDX5	7.9508e-83	0.749041	0.927	0.847	1.34408e-78	1
AQP3	3.1479e-82	0.863283	0.276	0.07	5.32153e-78	1
KLF2	3.38704e-78	0.928358	0.373	0.125	5.72579e-74	1
NOP53	9.7666e-54	0.621467	0.863	0.84	1.65104e-49	1
FOS	2.19659e-53	1.02256	0.706	0.554	3.71334e-49	1
ABLIM1	1.00311e-52	0.919853	0.461	0.261	1.69576e-48	1
SH3YL1	2.05224e-50	0.807139	0.299	0.12	3.4693e-46	1
BEX3	1.12571e-48	0.822547	0.386	0.195	1.90302e-44	1
LEF1	1.48552e-42	0.875751	0.48	0.32	2.51127e-38	1
STAT1	2.1222e-42	1.02052	0.552	0.4	3.58758e-38	1
IL7R	5.80678e-31	0.668866	0.418	0.261	9.81636e-27	1
NPC2	3.23899e-24	0.662091	0.498	0.406	5.47551e-20	1
SPINT2	3.4853e-23	0.641995	0.467	0.373	5.8919e-19	1
CCR7	1.2049e-21	0.667618	0.475	0.367	2.03688e-17	1
SELENOM	1.36566e-19	0.58588	0.38	0.271	2.30864e-15	1
BBC3	8.73845e-19	0.645162	0.516	0.435	1.47723e-14	1
CCL5	2.76124e-204	1.64579	0.989	0.617	4.66787e-200	2
CST7	5.63942e-126	1.1008	0.857	0.465	9.53344e-122	2
LAG3	9.4341e-98	1.03308	0.686	0.33	1.59483e-93	2
CD99	7.7431e-61	0.642079	0.932	0.842	1.30897e-56	2
GZMA	2.9172e-60	0.823331	0.9	0.632	4.93152e-56	2
HLA-DRB1	1.23799e-56	0.975977	0.585	0.32	2.09283e-52	2
MIR4435-2HG	7.63434e-46	0.816153	0.482	0.28	1.29058e-41	2
CTSC	7.31899e-44	0.675446	0.792	0.669	1.23727e-39	2
SYTL3	1.21985e-42	0.624229	0.816	0.701	2.06216e-38	2
HLA-DPA1	4.45597e-42	0.680572	0.684	0.48	7.53281e-38	2
HOPX	2.49576e-40	0.806352	0.462	0.26	4.21908e-36	2
GYG1	1.10305e-39	0.793264	0.565	0.399	1.8647e-35	2
ALOX5AP	1.97469e-38	0.643385	0.757	0.642	3.33821e-34	2
DUSP5	6.82295e-36	0.774472	0.407	0.231	1.15342e-31	2
CD69	7.31677e-35	0.643238	0.849	0.779	1.2369e-30	2
ID2	7.10458e-29	0.650607	0.547	0.391	1.20103e-24	2
PTGER2	5.54057e-28	0.651022	0.546	0.401	9.36633e-24	2
LINC01871	2.57305e-26	0.662112	0.47	0.318	4.34973e-22	2
FKBP11	1.21482e-24	0.641822	0.445	0.312	2.05365e-20	2
HLA-DRA	2.51304e-23	0.686461	0.432	0.278	4.24829e-19	2
RRM2	0	1.67872	0.866	0.137	0	3
UBE2C	0	1.36219	0.837	0.129	0	3
TYMS	1.59293e-299	1.43986	0.894	0.199	2.69285e-295	3
CDT1	6.61286e-284	1.30967	0.779	0.154	1.1179e-279	3
STMN1	7.72789e-282	1.99552	0.997	0.415	1.3064e-277	3
CDK1	6.21286e-249	1.08602	0.75	0.149	1.05028e-244	3
NUSAP1	1.43802e-245	1.04085	0.73	0.145	2.43097e-241	3
TOP2A	1.21335e-243	1.04506	0.752	0.153	2.05117e-239	3
CKS1B	3.03193e-242	1.19161	0.792	0.19	5.12549e-238	3
TUBA1B	1.15126e-240	1.85592	0.997	0.582	1.94621e-236	3
TK1	4.63419e-238	0.966046	0.678	0.129	7.8341e-234	3
ASF1B	2.65464e-224	0.973122	0.678	0.136	4.48767e-220	3
PCLAF	2.90478e-208	1.06462	0.705	0.164	4.91054e-204	3
TUBB	1.79044e-206	1.49992	0.997	0.796	3.02675e-202	3
HIST1H3B	2.73939e-187	1.01012	0.512	0.093	4.63095e-183	3
HMGB2	1.20613e-182	1.32653	0.98	0.567	2.03897e-178	3
HIST1H4C	2.56198e-169	1.17453	0.997	0.922	4.33102e-165	3
HIST1H2AI	2.71481e-165	1.16441	0.721	0.214	4.58938e-161	3
HMGB1	8.93958e-156	1.05799	0.993	0.772	1.51124e-151	3
HIST1H1B	1.63359e-151	1.11521	0.703	0.21	2.76158e-147	3
MALAT1	4.43416e-88	1.98452	0.992	0.997	7.49594e-84	4
CCL5	5.23405e-54	1.00334	0.838	0.638	8.84816e-50	4
KLRB1	3.12743e-40	1.73563	0.299	0.112	5.28692e-36	4
BTG1	1.03476e-36	0.945319	0.809	0.946	1.74926e-32	4
CST7	7.35189e-14	0.847604	0.541	0.499	1.24284e-09	4
NKG7	1.4576e-11	0.829551	0.583	0.613	2.46407e-07	4
HSPA1A	4.39926e-10	0.804021	0.193	0.405	7.43696e-06	4
DDX24	1.38518e-09	0.915452	0.593	0.805	2.34165e-05	4
SNHG12	4.8944e-08	1.23423	0.405	0.413	0.000827398	4
ZNF267	0.000137291	0.755459	0.141	0.252	1	4
SF1	0.000269664	0.84855	0.29	0.518	1	4
DDX17	0.000516891	0.832929	0.193	0.332	1	4
RNF213	0.00051945	0.898601	0.241	0.417	1	4
NEAT1	0.000539016	1.76285	0.398	0.472	1	4
MED10	0.000670272	0.7396	0.293	0.514	1	4
CCNL1	0.00415886	0.845122	0.205	0.334	1	4
FLNA	0.00423546	0.834462	0.193	0.312	1	4
CXCR4	0.00811799	0.757782	0.21	0.328	1	4
WSB1	0.00847649	0.88668	0.224	0.359	1	4
GCC2	0.00974106	0.783266	0.28	0.461	1	4
GZMB	2.50132e-230	2.74889	1	0.469	4.22849e-226	5
SH3BGRL3	5.85641e-178	1.35706	1	0.927	9.90026e-174	5
HAVCR2	4.22396e-158	1.06416	0.721	0.186	7.1406e-154	5
ACTB	2.38916e-155	1.34597	0.998	0.978	4.03888e-151	5
XCL1	3.44089e-150	1.85288	0.847	0.274	5.81683e-146	5
IL32	4.52965e-149	1.32892	1	0.937	7.65737e-145	5
SIRPG	9.93252e-141	1.08709	0.84	0.292	1.67909e-136	5
CD52	1.24302e-140	1.19315	1	0.808	2.10132e-136	5
ACTG1	1.28712e-138	1.16206	0.998	0.889	2.17587e-134	5
CAPG	1.67945e-132	1.19229	0.97	0.53	2.83911e-128	5
LGALS1	1.6321e-129	1.2139	1	0.712	2.75906e-125	5
PYCARD	5.05261e-120	1.0082	0.952	0.456	8.54144e-116	5
NCF4	8.06705e-118	0.982771	0.796	0.276	1.36374e-113	5
S100A4	2.13233e-116	1.4112	0.968	0.62	3.6047e-112	5
GZMA	2.6727e-116	1.64737	0.973	0.636	4.5182e-112	5
TNFSF10	9.71519e-115	1.16464	0.924	0.443	1.64235e-110	5
C12orf75	2.39558e-100	1.08499	0.945	0.522	4.04973e-96	5
COTL1	5.98873e-99	0.99057	1	0.783	1.0124e-94	5
SH2D2A	1.85687e-98	1.01279	0.957	0.51	3.13904e-94	5
IL2RA	6.01889e-87	0.982427	0.785	0.316	1.01749e-82	5
RPS4Y1	3.76653e-84	0.976078	0.96	0.605	6.36732e-80	6
IFITM2	1.45807e-52	0.672717	0.993	0.901	2.46487e-48	6
HLA-B	1.72288e-51	0.390175	1	0.996	2.91252e-47	6
CISH	4.56578e-48	0.802486	0.853	0.56	7.71845e-44	6
CCR7	2.15908e-47	0.752854	0.688	0.359	3.64992e-43	6
FLT3LG	1.89474e-38	0.624338	0.738	0.456	3.20305e-34	6
LEF1	5.858e-38	0.664505	0.586	0.322	9.90295e-34	6
AQP3	1.12822e-35	0.429999	0.269	0.082	1.90726e-31	6
STAG3	1.31216e-28	0.530859	0.274	0.102	2.2182e-24	6
TALDO1	3.03031e-28	0.546172	0.905	0.709	5.12274e-24	6
FOS	1.16527e-26	0.62441	0.761	0.559	1.96988e-22	6
STAT1	5.89981e-25	0.641161	0.613	0.404	9.97363e-21	6
DDX5	2.20382e-24	0.406288	0.958	0.849	3.72557e-20	6
IFITM1	6.9529e-23	0.485687	0.988	0.884	1.17539e-18	6
LRRN3	1.1271e-20	0.548319	0.464	0.278	1.90537e-16	6
CD8B	3.19199e-20	0.461906	0.838	0.67	5.39606e-16	6
SPINT2	1.82292e-19	0.450243	0.574	0.371	3.08164e-15	6
IFITM3	2.16228e-18	0.421381	0.643	0.426	3.65533e-14	6
CD55	9.25442e-17	0.407084	0.661	0.489	1.56446e-12	6
WASHC3	5.23881e-15	0.381562	0.489	0.323	8.85621e-11	6
CCL4	0	2.76276	0.805	0.099	0	7
CCL4L2	1.3312e-262	1.89373	0.419	0.027	2.2504e-258	7
CCL3	3.02004e-188	2.28195	0.381	0.035	5.10537e-184	7
NKG7	2.55729e-173	2.38643	0.984	0.59	4.3231e-169	7
CCL5	3.50018e-173	2.19141	0.995	0.632	5.91706e-169	7
KIR3DL2	2.91615e-171	1.6659	0.386	0.04	4.92975e-167	7
CST7	3.1937e-171	2.37373	0.946	0.477	5.39896e-167	7
KIR2DL3	1.01275e-166	1.54298	0.289	0.021	1.71206e-162	7
TYROBP	7.82233e-142	1.8297	0.338	0.037	1.32236e-137	7
TRGC2	6.5048e-135	2.02017	0.559	0.125	1.09964e-130	7
KLRB1	6.7057e-121	1.67833	0.505	0.103	1.1336e-116	7
TRGV2	5.59923e-99	1.65436	0.4	0.079	9.46551e-95	7
CLEC2B	3.25343e-93	1.67309	0.862	0.595	5.49992e-89	7
HLA-DRB1	1.78152e-90	2.1507	0.711	0.324	3.01165e-86	7
RGS1	3.51671e-57	1.7728	0.435	0.154	5.94499e-53	7
HLA-DPA1	2.08757e-48	1.38042	0.703	0.488	3.52904e-44	7
HLA-DQA1	5.70334e-44	1.42252	0.441	0.189	9.6415e-40	7
GZMK	7.17356e-44	1.52304	0.457	0.192	1.21269e-39	7
LITAF	8.03621e-42	1.40354	0.749	0.605	1.35852e-37	7
HLA-DRA	2.92251e-33	1.60471	0.489	0.281	4.94051e-29	7
RPS28	6.64067e-74	0.485239	1	0.995	1.12261e-69	8
RPS13	1.55077e-67	0.488279	1	0.992	2.62158e-63	8
EEF1D	1.30133e-40	0.481151	0.984	0.971	2.1999e-36	8
PNRC1	1.40054e-32	0.514895	0.949	0.897	2.36761e-28	8
SARAF	1.24693e-30	0.500433	0.962	0.916	2.10794e-26	8
HILPDA	3.22717e-30	0.947635	0.499	0.273	5.45553e-26	8
TSC22D3	1.20817e-20	0.601519	0.683	0.517	2.04241e-16	8
FAM162A	9.54502e-18	0.652687	0.669	0.556	1.61359e-13	8
NFKBIA	2.86584e-15	0.53916	0.688	0.588	4.8447e-11	8
BNIP3L	8.61121e-15	0.541198	0.607	0.495	1.45573e-10	8
PIM3	1.20037e-13	0.498756	0.564	0.438	2.02922e-09	8
SLC2A3	2.49354e-12	0.477428	0.672	0.595	4.21534e-08	8
CARS	1.29653e-10	0.526156	0.512	0.415	2.19178e-06	8
GADD45B	3.19362e-10	0.553999	0.612	0.538	5.39882e-06	8
JUNB	4.539e-10	0.46759	0.745	0.689	7.67318e-06	8
ABLIM1	1.28541e-09	0.462611	0.388	0.277	2.17298e-05	8
CD55	2.10749e-09	0.46913	0.564	0.496	3.56272e-05	8
DUSP1	3.91003e-06	0.570719	0.404	0.322	0.066099	8
HSPA1B	0.00395916	1.44902	0.252	0.219	1	8
DNAJB1	0.00509394	1.383	0.439	0.438	1	8
IL13	2.32535e-215	2.41763	0.285	0.013	3.931e-211	9
GATA3	4.79519e-167	1.98862	0.886	0.352	8.10627e-163	9
TNFRSF4	2.22399e-165	2.47607	0.63	0.133	3.75965e-161	9
ERN1	1.67158e-158	1.694	0.707	0.17	2.8258e-154	9
RHBDD2	4.27995e-119	1.31572	0.717	0.242	7.23526e-115	9
FRMD4B	1.25571e-86	0.827088	0.394	0.084	2.12278e-82	9
ALOX5AP	3.23636e-86	1.3857	0.905	0.639	5.47107e-82	9
CLDND1	1.33933e-82	1.17507	0.957	0.738	2.26414e-78	9
SAT1	5.10766e-76	1.31807	0.927	0.664	8.63449e-72	9
TIMP1	1.26814e-64	0.967425	0.533	0.187	2.14379e-60	9
GSTK1	7.50234e-64	1.1072	0.899	0.638	1.26827e-59	9
FTH1	5.65368e-61	1.39484	0.992	0.974	9.55754e-57	9
SERP1	6.36598e-60	0.784309	0.957	0.808	1.07617e-55	9
TNFRSF18	1.66496e-57	1.12341	0.579	0.246	2.81461e-53	9
TSC22D3	2.28991e-50	1.00313	0.823	0.509	3.87109e-46	9
CYTIP	4.15626e-50	0.873108	0.91	0.66	7.02615e-46	9
IL2RA	4.50517e-50	1.47199	0.633	0.33	7.61598e-46	9
HERPUD1	3.09623e-49	0.927778	0.867	0.584	5.23418e-45	9
SELENOK	7.70674e-45	0.790376	0.853	0.599	1.30282e-40	9
TMEM120A	1.16794e-33	0.909363	0.359	0.137	1.9744e-29	9
KLRC2	3.1393e-184	1.91988	0.711	0.145	5.30699e-180	10
NCR3	7.78038e-172	1.91105	0.914	0.333	1.31527e-167	10
KLRC3	2.17089e-127	1.02901	0.549	0.108	3.66989e-123	10
CTSW	3.39576e-98	1.49068	0.703	0.246	5.74053e-94	10
LAT2	1.02347e-95	0.968731	0.474	0.113	1.73018e-91	10
XCL1	1.20596e-88	1.5846	0.749	0.288	2.03867e-84	10
NKG7	5.60265e-79	1.69518	0.911	0.595	9.47128e-75	10
HCST	5.86947e-79	1.10817	0.951	0.715	9.92234e-75	10
IL32	1.07486e-75	1.10009	0.997	0.938	1.81706e-71	10
AOAH	4.11273e-75	0.918871	0.597	0.205	6.95256e-71	10
ITGB2	2.67768e-71	1.11419	0.877	0.579	4.52662e-67	10
FCER1G	1.58548e-70	1.19606	0.403	0.103	2.68025e-66	10
LAIR2	5.55979e-68	0.952654	0.443	0.125	9.39883e-64	10
GSTP1	2.57154e-65	0.947723	0.969	0.768	4.3472e-61	10
GNLY	2.15307e-63	2.26171	0.431	0.127	3.63976e-59	10
HOPX	1.85885e-56	0.919495	0.614	0.261	3.14238e-52	10
TNFRSF18	1.74393e-54	0.962769	0.591	0.246	2.94811e-50	10
XCL2	9.50337e-51	0.938691	0.526	0.204	1.60655e-46	10
GZMK	5.35846e-45	1.1516	0.486	0.191	9.05848e-41	10
TRGV3	3.77287e-29	0.971402	0.254	0.083	6.37804e-25	10
MCM5	3.02716e-181	1.14216	0.64	0.108	5.11741e-177	11
GINS2	1.88438e-180	0.886105	0.452	0.05	3.18554e-176	11
CDT1	1.21737e-165	1.26587	0.795	0.179	2.05796e-161	11
TYMS	5.77033e-160	1.48395	0.875	0.229	9.75474e-156	11
MCM2	2.34759e-151	0.90742	0.482	0.07	3.9686e-147	11
MCM3	2.09928e-150	1.19218	0.702	0.157	3.54883e-146	11
MCM7	6.6839e-132	1.09882	0.598	0.124	1.12991e-127	11
E2F1	6.21181e-131	1.00679	0.595	0.125	1.05011e-126	11
FEN1	1.92212e-118	0.914867	0.571	0.123	3.24935e-114	11
PCNA	2.47979e-100	1.12559	0.798	0.267	4.19208e-96	11
STMN1	2.12291e-97	1.30591	0.967	0.44	3.58879e-93	11
PCLAF	6.80691e-93	0.872394	0.667	0.188	1.15071e-88	11
ASF1B	9.22682e-93	0.961573	0.604	0.162	1.55979e-88	11
DUT	1.89981e-89	1.26102	0.893	0.462	3.21163e-85	11
TK1	5.80767e-74	1.02986	0.539	0.158	9.81786e-70	11
SLBP	4.67461e-68	1.04181	0.86	0.45	7.90243e-64	11
MCM6	3.72205e-64	0.765898	0.622	0.23	6.29213e-60	11
DHFR	6.88366e-60	0.744864	0.435	0.126	1.16368e-55	11
TUBA1B	8.17649e-60	0.814673	0.976	0.6	1.38224e-55	11
NASP	1.73746e-55	0.766273	0.702	0.306	2.93718e-51	11
RRM2	0	3.43381	0.997	0.165	0	12
TK1	8.14541e-307	1.80738	0.943	0.142	1.37698e-302	12
ASF1B	4.83556e-299	1.69479	0.949	0.148	8.17451e-295	12
MCM7	2.79402e-298	1.49543	0.869	0.115	4.7233e-294	12
TYMS	1.31428e-283	2.75701	0.997	0.227	2.22179e-279	12
NUSAP1	1.19476e-273	1.7087	0.956	0.162	2.01974e-269	12
PCLAF	1.28687e-272	1.88914	0.953	0.178	2.17545e-268	12
CDK1	7.87552e-262	1.63481	0.963	0.167	1.33136e-257	12
CDT1	6.10087e-245	1.61653	0.946	0.175	1.03135e-240	12
TOP2A	2.65478e-226	1.58977	0.912	0.173	4.4879e-222	12
PCNA	2.80466e-195	1.73498	0.97	0.262	4.74128e-191	12
HIST1H2AJ	5.05432e-187	1.42875	0.673	0.103	8.54432e-183	12
STMN1	3.81714e-180	2.42002	1	0.442	6.45287e-176	12
TUBA1B	1.33096e-159	2.50699	1	0.601	2.24998e-155	12
HIST1H1B	1.03065e-158	1.52862	0.886	0.225	1.74231e-154	12
TUBB	5.22939e-146	2.02436	1	0.805	8.84028e-142	12
HMGB1	7.05396e-146	1.61305	1	0.782	1.19247e-141	12
DUT	2.18783e-141	1.77427	0.987	0.46	3.69853e-137	12
HIST1H4C	6.70592e-134	1.80314	1	0.925	1.13364e-129	12
HIST1H2AI	4.76644e-122	1.60087	0.825	0.233	8.05767e-118	12
MIF	4.88719e-52	0.920677	0.985	0.977	8.26179e-48	13
KLRB1	2.08046e-39	1.33596	0.374	0.115	3.51702e-35	13
HILPDA	1.3043e-22	1.53988	0.48	0.277	2.20491e-18	13
SLC2A3	2.23034e-21	1.62409	0.692	0.595	3.7704e-17	13
TTC39C	4.72893e-20	1.06315	0.681	0.606	7.99425e-16	13
BHLHE40	5.70597e-20	1.04017	0.725	0.64	9.64594e-16	13
SNHG12	1.13672e-19	0.971859	0.571	0.405	1.92163e-15	13
NR4A2	1.59009e-18	0.921165	0.33	0.153	2.68805e-14	13
GADD45B	5.88982e-17	1.21384	0.626	0.539	9.95674e-13	13
PPP1R15A	1.3321e-16	0.970211	0.626	0.528	2.25191e-12	13
DDIT3	5.08103e-16	0.96409	0.604	0.471	8.58948e-12	13
PLIN2	7.21263e-16	0.906146	0.674	0.61	1.21929e-11	13
ZFP36	1.43114e-15	1.11864	0.615	0.501	2.41934e-11	13
CXCR4	3.34545e-14	0.907618	0.454	0.313	5.65549e-10	13
TRGC2	6.72333e-11	0.886674	0.271	0.143	1.13658e-06	13
P4HA1	1.5657e-10	0.895068	0.403	0.287	2.64682e-06	13
DUSP1	1.00652e-07	1.49907	0.414	0.323	0.00170152	13
HIST1H1C	0.000206206	1.07764	0.505	0.515	1	13
JUNB	0.00133978	0.883293	0.619	0.695	1	13
HSPA1B	0.00627088	2.44134	0.253	0.219	1	13
CDC20	0	2.8365	0.965	0.09	0	14
CCNB1	0	2.31632	0.942	0.087	0	14
CCNB2	0	2.25568	0.973	0.105	0	14
PLK1	0	2.05096	0.891	0.045	0	14
CENPF	0	2.04187	0.938	0.12	0	14
UBE2C	4.01734e-306	2.83688	0.981	0.16	6.79131e-302	14
CDKN3	1.32806e-298	2.0561	0.953	0.141	2.24509e-294	14
TOP2A	1.83407e-253	2.18129	0.953	0.176	3.10049e-249	14
CDK1	6.89985e-244	2.238	0.93	0.173	1.16642e-239	14
NUSAP1	3.04053e-222	1.7949	0.919	0.168	5.14001e-218	14
UBE2S	1.75229e-208	2.23266	0.961	0.227	2.96225e-204	14
TUBB4B	4.98756e-171	2.56842	0.988	0.389	8.43148e-167	14
CKS2	3.05404e-163	2.23007	0.996	0.415	5.16286e-159	14
PTTG1	5.82366e-157	2.23841	0.996	0.515	9.8449e-153	14
TUBA1C	3.91194e-153	2.04645	0.973	0.353	6.61313e-149	14
HMGB2	4.19597e-151	2.33021	0.996	0.588	7.09328e-147	14
KPNA2	5.63422e-145	1.98921	0.953	0.329	9.52465e-141	14
ARL6IP1	9.29146e-137	2.29378	0.996	0.644	1.57072e-132	14
TUBA1B	1.82705e-130	2.25147	0.996	0.603	3.08863e-126	14
STMN1	1.70576e-121	1.75196	1	0.445	2.88359e-117	14
